# Supplementary material for: Plant-Based Dietary Patterns and Breast Cancer Recurrence and Survival in the Pathways Study
Source: Nutrients. 2021 Sep 25;13(10):3374. doi: 10.3390/nu13103374 (PMC8540603; doi:10.3390/nu13103374)
Supplement: Supplementary file 1 [file nutrients-13-03374-s001.zip]

Archive with 1 entries (1 files):
- nutrients-1328085-supplementary.pdf
